# Supplementary material for: Structure-based electron-confurcation mechanism of the Ldh-EtfAB complex
Source: eLife. 2022 Jun 24;11:e77095. doi: 10.7554/eLife.77095 (PMC9232219; doi:10.7554/eLife.77095)
Supplement: Figure 7—figure supplement 1—source data 1. [file elife-77095-fig7-figsupp1-data1.zip]

Archive with 7 entries (6 files):
- source_tab1supp/
- source_tab1supp/Fig. S5 supplement -source1.jpg
- source_tab1supp/Fig. S5 supplement -source2.jpg
- source_tab1supp/Fig. S5 supplement -source3.jpg
- source_tab1supp/Fig. S5 supplement -source4.jpg
- source_tab1supp/Fig. S5 supplement -source5.jpg
- source_tab1supp/Fig. S5 supplement.tif
