# Supplementary material for: Structure-based electron-confurcation mechanism of the Ldh-EtfAB complex
Source: eLife. 2022 Jun 24;11:e77095. doi: 10.7554/eLife.77095 (PMC9232219; doi:10.7554/eLife.77095)
Supplement: Source data 1. [file elife-77095-data1.zip]

Archive with 5 entries (4 files):
- source_suppfig1/
- source_suppfig1/Fig. S1 supplement-source1.tif
- source_suppfig1/Fig. S1 supplement-source2.tif
- source_suppfig1/Fig. S1 supplement-source3.tif
- source_suppfig1/Fig. S1 supplement.tif
